# Supplementary material for: Research and implementation interactions in a social accountability study: utilizing guidance for conducting process evaluations of complex interventions
Source: Int J Equity Health. 2022 Nov 3;21(Suppl 1):153. doi: 10.1186/s12939-022-01718-0 (PMC9632007; doi:10.1186/s12939-022-01718-0)
Supplement: Supplementary file 1 — Additional file 1. CaPSAI Project - Standard Operating Procedures. figshare. Online resource. https://doi.org/10.6084/m9.figshare.14363336. Guidelines for interactions between the research and implementing teams (Interactions SoP), 2018. Social Harms Standard Operating Procedures Ghana (Social Harm SoP), 2018. Social Harms Standard Operating Procedures Tanzania (Social Harm SoP), 2018. Guidelines for authorship, external publication and use of data for higher degrees (Publications SoP) 2021. [file 12939_2022_1718_MOESM1_ESM.zip]

Archive with 5 entries (5 files):
- A65896 CaPSAI01_SoPinteractions.pdf
- A65896 CaPSAI07_AuthorshipPublication.pdf
- A65896 3093 CaPSAIgh02 Socialharms.pdf
- A65896 3094 CaPSAItz02_socialharms.pdf
- A65896_SOP on DE (V1-10Nov2017).pdf
